# Supplementary material for: Metal–Organic-Framework-Derived Ball-Flower-like Porous Co3O4/Fe2O3 Heterostructure with Enhanced Visible-Light-Driven Photocatalytic Activity
Source: Nanomaterials (Basel). 2022 Mar 9;12(6):904. doi: 10.3390/nano12060904 (PMC8951189; doi:10.3390/nano12060904)
Supplement: Supplementary file 1 [file nanomaterials-12-00904-s001.zip]

Archive with 1 entries (1 files):
- nanomaterials-1616517-supplementary.pdf
